# Supplementary material for: Facile Synthesis of Functionalized Porous Carbon by Direct Pyrolysis of Anacardium occidentale Nut-Skin Waste and Its Utilization towards Supercapacitors
Source: Nanomaterials (Basel). 2023 May 16;13(10):1654. doi: 10.3390/nano13101654 (PMC10224210; doi:10.3390/nano13101654)
Supplement: Supplementary file 1 [file nanomaterials-13-01654-s001.zip]

Archive with 1 entries (1 files):
- nanomaterials-2373998-supplementary.pdf
